# Supplementary material for: Injury Rates Among Children With Autism Spectrum Disorder With or Without Attention-Deficit/Hyperactivity Disorder
Source: JAMA Netw Open. 2025 Feb 10;8(2):e2459029. doi: 10.1001/jamanetworkopen.2024.59029 (PMC11811789; doi:10.1001/jamanetworkopen.2024.59029)
Supplement: Supplement 1. — eTable. Classification of Injuries Into Nine Predefined Categories [file jamanetwopen-e2459029-s001.xlsx]

## Sheet: Accident
Shmueli D, Razi T, Almog M, Menashe I, Mimouni Bloch A. Injury rates among children with autism spectrum disorder with or without attention-deficit/hyperactivity disorder. JAMA Netw Open. 2025;8(2):e2459029. doi:10.1001/jamanetworkopen.2024.59029
eTable. Classification of Injuries Into Nine Predefined Categories
This supplemental material has been provided by the authors to give readers additional information about their work.
ICD9	Category
BITE BY UNSPECIFIED ANIMAL	Animal inflicted
BITE OF NONVENOMOUS ARTHROPOD	Animal inflicted
BITE OF NONVENOMOUS SNAKES AND LIZARDS	Animal inflicted
BITE OF OTHER ANIMAL EXCEPT ARTHROPOD	Animal inflicted
DOG BITE	Animal inflicted
INSECT BITE, NONVENOMOUS OF TRUNK, INFECTED	Animal inflicted
INSECT BITE, NONVENOMOUS OF TRUNK, WITHOUT MENTION OF INFECTION	Animal inflicted
INSECT BITE, NONVENOMOUS, OF FINGERS, WITHOUT INFECTION	Animal inflicted
INSECT BITE, NONVENOMOUS, OF FOOT AND TOE(S), INFECTED	Animal inflicted
INSECT BITE,NONVENOMOUS ELBOW,FOREARM,WRIST,WITHOUT INFECTION	Animal inflicted
INSECT BITE,NONVENOMOUS FACE,NECK,SCALP WITHOUT INFECTION	Animal inflicted
INSECT BITE,NONVENOMOUS, HIP,THIGH,LEG,ANKLE,WITHOUT INFECT.	Animal inflicted
INSECT BITE,NONVENOMOUS,FOOT AND TOE(S),WITHOUT INFECTION	Animal inflicted
INSECT BITE,NONVENOMOUS,HAND(S)EXC.FINGER(S)ALONE,INFECTED	Animal inflicted
INSECT BITE,NONVENOMOUS,HAND(S)EXC.FINGER(S)ALONE,WITHOUT INFECT.	Animal inflicted
INSECT BITE,NONVENOMOUS,OF ELBOW,FOREARM,WRIST,INFECTED	Animal inflicted
INSECT BITE,NONVENOMOUS,OTHER,MULT.UNSP.SITES,WITHOUT INFECT.	Animal inflicted
INSECT BITE,NONVENOMOUS,OTHER,MULTIPLE,UNSP.SITES,INFECTED	Animal inflicted
OTHER ARTHROPOD-BORNE DISEASES	Animal inflicted
OTHER INJURY CAUSED BY ANIMALS	Animal inflicted
OTHER SPECIFIED INJURY CAUSED BY ANIMAL	Animal inflicted
RAT BITE	Animal inflicted
SCORPION STING CAUSING POISONING AND TOXIC REACTIONS	Animal inflicted
STING OF HORNETS, WASPS, AND BEES CAUSING POISONING AND TOXIC REACTIONS	Animal inflicted
TOXIC EFFECT OF VENOM	Animal inflicted
UNSPECIFIED INJURY CAUSED BY ANIMAL	Animal inflicted
VENOMOUS MARINE ANIMALS AND PLANTS CAUSING POISONING AND TOXIC REACTIONS	Animal inflicted
VENOMOUS SNAKES AND LIZARDS CAUSING POISONING AND TOXIC REACTIONS	Animal inflicted
*BURN (ANY DEGREE) 10-19% SURFACE	Burns
*BURN (ANY DEGREE) 10-19% SURFACE, PLEASE CHECK 5TH DIGIT !	Burns
*BURN (ANY DEGREE) 20-29% SURFACE ,PLEASE CHECK 5TH DIGIT !	Burns
*BURN(ANY DEGREE)LESS THAN 10% OF SURFACE	Burns
*BURN(ANY DEGREE)LESS THAN 10% OF SURFACE,PLEASE CHECK 5TH DIGIT !	Burns
ACCIDENT CAUSED BY IGNITION OF CLOTHING FROM CONTROLLED FIRE NOT IN BUILDING OR STRUCTURE	Burns
ACCIDENT CAUSED BY UNSPECIFIED FIRE	Burns
BLISTER OF OTHER,MULTIPLE AND UNSP.SITES, WITHOUT INFECTION	Burns
BLISTERS DUE TO BURN (SECOND DEGREE) OF FOOT	Burns
BLISTERS DUE TO BURN (SECOND DEGREE) OF LOWER LEG	Burns
BLISTERS DUE TO BURN 2ND DEG. OF FOREARM	Burns
BLISTERS DUE TO BURN SECOND DEGREE OF GENITALIA	Burns
BLISTERS WITH EPIDERMAL LOSS BURN 2ND DEG.UNSP.SITE UPPER LIMB	Burns
BLISTERS WITH EPIDERMAL LOSS BURN 2ND.DEG.UNSP.SITE OF TRUNK	Burns
BLISTERS WITH EPIDERMAL LOSS,BURN 2ND DEG.OF ABDOMINAL WALL	Burns
BLISTERS WITH EPIDERMAL LOSS,BURN 2ND.DEG.UNSPECIFIED SITE	Burns
BLISTERS,DUE TO BURN (SECOND DEGREE) FACE AND HEAD	Burns
BLISTERS,EPIDERM.LOSS,BURN 2ND.DEG.UPPER LIMB(EXC.HAND,WRIST)	Burns
BLISTERS,EPIDERMAL LOSS 2ND DEG.,UNSP.SITE,LOWER LIMB	Burns
BLISTERS,EPIDERMAL LOSS BURN 2ND DEG. MULT.SITES UPPER LIMB	Burns
BLISTERS,EPIDERMAL LOSS,BURN 2ND DEG.MULT.SITES HEAD(EXC.EYE)	Burns
BLISTERS,EPIDERMAL LOSS,BURN 2ND DEG.OF LOWER LIMB	Burns
BLISTERS,EPIDERMAL LOSS,BURN 2ND DEG.OF TRUNK	Burns
BLISTERS,WITH EPIDERMAL LOSS,BURN 2ND DEG.OF EAR (ANY PART)	Burns
BURN (ANY DEGREE) INVOLVING LESS THAN 10% OF BODY SURFACE	Burns
BURN OF FACE, HEAD, AND NECK	Burns
BURN OF FACE, HEAD, AND NECK, UNSPECIFIED DEGREE	Burns
BURN OF LOWER LIMB(S)	Burns
BURN OF LOWER LIMB(S), UNSPECIFIED DEGREE	Burns
BURN OF TRUNK	Burns
BURN OF TRUNK, UNSPECIFIED DEGREE	Burns
BURN OF UNSP.DEGREE MULT.SITES UPPER LIMB,EXCEPT WRIST,HAND	Burns
BURN OF UNSP.DEGREE OF OTHER AND MULTIPLE SITES OF TRUNK	Burns
BURN OF UNSPECIFIED DEGREE OF ABDOMINAL WALL	Burns
BURN OF UNSPECIFIED DEGREE OF BACK (ANY PART)	Burns
BURN OF UNSPECIFIED DEGREE OF FOOT	Burns
BURN OF UNSPECIFIED DEGREE OF LIP(S)	Burns
BURN OF UNSPECIFIED DEGREE OF NECK	Burns
BURN OF UNSPECIFIED DEGREE OF SCALP (ANY PART)	Burns
BURN OF UNSPECIFIED DEGREE OF THIGH (ANY PART)	Burns
BURN OF UNSPECIFIED DEGREE OF UNSPECIFIED SITE OF UPPER LIMB	Burns
BURN OF UNSPECIFIED DEGREE OF UPPER ARM	Burns
BURN OF UNSPECIFIED SITE, UNSPECIFIED DEGREE	Burns
BURN OF UPPER LIMB, EXCEPT WRIST AND HAND	Burns
BURN OF WRIST(S) AND HAND(S)	Burns
BURN, UNSPECIFIED SITE	Burns
BURN,UNSP.DEGREE OF CHEST WALL, EXCL.BREAST AND NIPPLE	Burns
BURN,UNSP.DEGREE OF UNSP.SITE OF FACE AND HEAD	Burns
BURN,UNSP.DEGREE OF UNSPECIFIED SITE OF LOWER LIMB (LEG)	Burns
BURN,UNSP.DEGREE,EYE(WITH OTHER PARTS OF FACE,HEAD,NECK)	Burns
BURNS OF MULTIPLE SPECIFIED SITES	Burns
BURNS OF MULTIPLE SPECIFIED SITES, UNSPECIFIED DEGREE	Burns
CHEMICAL BURN OF EYELIDS AND PERIOCULAR AREA	Burns
ERYTHEMA DUE TO BURN (FIRST DEGREE) OF EAR (ANY PART)	Burns
ERYTHEMA DUE TO BURN FIRST DEGREE OF BACK (ANY PART)	Burns
ERYTHEMA DUE TO BURN,1ST DEG. OF UNSP.SITE UPPER LIMB	Burns
ERYTHEMA DUE TO BURN,1ST DEG. UNSP.SITE OF FACE AND HEAD	Burns
ERYTHEMA,BURN 1ST DEG. UNSPECIFIED SITE OF LOWER LIMB(LEG)	Burns
ERYTHEMA,BURN 1ST DEG.OF FACE, HEAD, AND NECK	Burns
ERYTHEMA,BURN 1ST DEG.OF UPPER LIMB (EXC.WRIST AND HAND)	Burns
ERYTHEMA,BURN FIRST DEGREE OF UNSP.SITE OF TRUNK	Burns
FULL-THICKNESS SKIN LOSS BURN 3RD DEG.UNSP.SITE OF UPPER LIMB	Burns
FULL-THICKNESS SKIN LOSS,BURN 3RD DEG.,MULT.SPECIFIED SITES	Burns
LATE EFFECT OF BURN OF EYE, FACE, HEAD, AND NECK	Burns
LATE EFFECT OF BURN OF UNSPECIFIED SITE	Burns
ACCIDENTAL FALL FROM BED	Falls nos
ACCIDENTAL FALL FROM CHAIR	Falls nos
ACCIDENTAL FALL FROM CLIFF	Falls nos
ACCIDENTAL FALL FROM LADDER	Falls nos
ACCIDENTAL FALL FROM OR OUT OF BUILDING OR OTHER STRUCTURE	Falls nos
ACCIDENTAL FALL FROM OTHER FURNITURE	Falls nos
ACCIDENTAL FALL FROM PLAYGROUND EQUIPMENT	Falls nos
ACCIDENTAL FALL FROM SCAFFOLDING	Falls nos
ACCIDENTAL FALL FROM WHEELECHAIR	Falls nos
ACCIDENTAL FALL ON OR FROM OTHER STAIRS OR STEPS	Falls nos
ACCIDENTAL FALL ON OR FROM SIDEWALK CURB	Falls nos
ACCIDENTAL FALL ON OR FROM STAIRS OR STEPS	Falls nos
FALL IN, ON, OR FROM RAILWAY TRAIN INJURING PEDAL CYCLIST	Falls nos
FALL ON SAME LEVEL FROM (NONMOTORIZED) SCOOTER	Falls nos
FALL ON SAME LEVEL FROM OTHER SLIPPING,TRIPPING OR STUMBLING	Falls nos
FALL ON SAME LEVEL FROM ROLLER SKATES	Falls nos
FALL ON SAME LEVEL FROM SKATEBOARD	Falls nos
OTHER ACCIDENTAL FALL FROM ONE LEVEL TO ANOTHER	Falls nos
OTHER ACCIDENTAL FALL FROM ONE LEVEL TO ANOTHER	Falls nos
OTHER AND UNSPECIFIED ACCIDENTAL FALL	Falls nos
OTHER FALL	Falls nos
STRIKING AGAINST OR STRUCK ACCIDENTALLY BY OBJECT IN SPORTS WITH SUBSEQUENT FALL	Falls nos
STRUCK ACCIDENTALLY BY FALLING OBJECT	Falls nos
UNSPECIFIED FALL	Falls nos
ABRASION OR FRICTION BURN OF FACE,NECK,SCALP,INFECTED	Head, face and neck injury
ABRASION/FRICTION BURN OF FACE,NECK,SCALP WITHOUT INFECTION	Head, face and neck injury
ACID CHEMICAL BURN OF CORNEA AND CONJUNCTIVAL SAC	Head, face and neck injury
ALKALINE CHEMICAL BURN OF CORNEA AND CONJUNCTIVAL SAC	Head, face and neck injury
AVULSION OF EYE	Head, face and neck injury
BAROTRAUMA, OTITIC	Head, face and neck injury
BLACK EYE, NOT OTHERWISE SPECIFIED	Head, face and neck injury
BURN CONFINED TO EYE AND ADNEXA	Head, face and neck injury
CEREBRAL LACERATION AND CONTUSION	Head, face and neck injury
CL.# SKULL/FACE WITH BONES,WITH UNSP.INTRACRAN.HEMORRHAGE	Head, face and neck injury
CL.# VAULT OF SKULL WITHOUT INTRACRAN.INJURY,NO LOSS OF CONSC.	Head, face and neck injury
CL.#BASE OF SKULL WITH SUBARACH.SUBDUR.HEMORR.,NO LOSS CONSC.	Head, face and neck injury
CL.#BASE OF SKULL WITHOUT INTRACR.INJURY.,WITH LOSS OF CONSC.	Head, face and neck injury
CL.#VAULT OF SKULL WITH CEREBR.LACER.CONT.,BRIEF LOSS OF CONSC.	Head, face and neck injury
CL.#VAULT OF SKULL WITH SUBARACH.SUBDUR.HEMORR.,LOSS OF CONSC.	Head, face and neck injury
CLOSED #VAULT OF SKULL,WITHOUT INT.CRAN.INJ.CONSCIOUSNESS UNSP.	Head, face and neck injury
CLOSED FRACTURE OF CONDYLAR PROCESS OF MANDIBLE	Head, face and neck injury
CLOSED FRACTURE OF MALAR AND MAXILLARY BONES	Head, face and neck injury
CLOSED FRACTURE OF MANDIBLE	Head, face and neck injury
CLOSED FRACTURE OF NASAL BONES	Head, face and neck injury
CLOSED FRACTURE OF ORBITAL FLOOR (BLOW-OUT)	Head, face and neck injury
CLOSED FRACTURE OF OTHER FACIAL BONES	Head, face and neck injury
CLOSED FRACTURE OF UNSPECIFIED PART OF RAMUS OF MANDIBLE	Head, face and neck injury
CLOSED SKULL # WITH SUBAR.SUBDURAL HEMORR.,BRIEF LOSS CONSC.	Head, face and neck injury
CLOSED SKULL FRACT.WITHOUT MENTION OF INTRACRANIAL INJURY	Head, face and neck injury
CLOSED#BASE OF SKULL WITHOUT INREACR.INJURY,NO LOSS OF CONSC.	Head, face and neck injury
CONCUSSION	Head, face and neck injury
CONCUSSION WITH BRIEF LOSS OF CONSCIOUSNESS	Head, face and neck injury
CONCUSSION WITH LOSS OF CONSCIOUSNESS OF 30 MINUTES OR LESS	Head, face and neck injury
CONCUSSION, UNSPECIFIED	Head, face and neck injury
CONTUSION OF EYE AND ADNEXA	Head, face and neck injury
CONTUSION OF EYEBALL	Head, face and neck injury
CONTUSION OF EYELIDS AND PERIOCULAR AREA	Head, face and neck injury
CONTUSION OF FACE, SCALP, AND NECK EXCEPT EYE(S)	Head, face and neck injury
CONTUSION OF ORBITAL TISSUES	Head, face and neck injury
CORNEAL FOREIGN BODY	Head, face and neck injury
CRUSHING INJURY OF FACE, SCALP, AND NECK	Head, face and neck injury
DISLOCATION OF JAW	Head, face and neck injury
EXTRADURAL HEMORRH.FOLL.INJURY WITHOUT OPEN INTRACRAN.WOUND	Head, face and neck injury
FOREIGN BODY ACCIDENTALLY ENTERING EYE AND ADNEXA	Head, face and neck injury
FOREIGN BODY IN CONJUNCTIVAL SAC	Head, face and neck injury
FOREIGN BODY IN EAR	Head, face and neck injury
FOREIGN BODY IN NOSE	Head, face and neck injury
FOREIGN BODY IN UNSPECIFIED SITE ON EXTERNAL EYE	Head, face and neck injury
FOREIGN BODY ON EXTERNAL EYE	Head, face and neck injury
FRACTURE OF BASE OF SKULL	Head, face and neck injury
FRACTURE OF FACE BONES	Head, face and neck injury
FRACTURE OF HEAD OF RADIUS, CLOSED	Head, face and neck injury
FRACTURE OF VAULT OF SKULL	Head, face and neck injury
HEAD INJURY, UNSP.	Head, face and neck injury
INJURY OF FACE AND NECK	Head, face and neck injury
INJURY TO OPTIC CHIASM	Head, face and neck injury
INJURY TO OPTIC NERVE AND PATHWAYS	Head, face and neck injury
INJURY TO UNSPECIFIED OPTIC NERVE AND PATHWAYS	Head, face and neck injury
INTRACRANIAL INJ.OF UNSPEC.NATURE WITHOUT INTRACRANIAL WOUND	Head, face and neck injury
INTRACRANIAL INJURY OF OTHER AND UNSPECIFIED NATURE	Head, face and neck injury
LACER. OF EYELID,FULL-THICKNESS,NOT INVOLV.LACRIMAL PASSAGES	Head, face and neck injury
LACERATION OF EYELID INVOLVING LACRIMAL PASSAGES	Head, face and neck injury
LACERATION OF SKIN OF EYELID AND PERIOCULAR AREA	Head, face and neck injury
LATE EFFECT OF OPEN WOUND OF HEAD, NECK, AND TRUNK	Head, face and neck injury
MULTIPLE FRACTURES INVOLVING SKULL OR FACE WITH OTHER BONES	Head, face and neck injury
NECK SPRAIN	Head, face and neck injury
OCULAR LACERATION WITHOUT PROLAPSE OF INTRAOCULAR TISSUE	Head, face and neck injury
OPEN FRACTURE OF NASAL BONES	Head, face and neck injury
OPEN SKULL # WITH INTRACRANIAL INJURY OF UNSPECIFIED NATURE	Head, face and neck injury
OPEN WOUND OF AURICLE, UNCOMPLICATED	Head, face and neck injury
OPEN WOUND OF BUCCAL MUCOSA, UNCOMPLICATED	Head, face and neck injury
OPEN WOUND OF CHEEK, UNCOMPLICATED	Head, face and neck injury
OPEN WOUND OF EAR	Head, face and neck injury
OPEN WOUND OF EAR DRUM, UNCOMPLICATED	Head, face and neck injury
OPEN WOUND OF EAR,PART UNSPECIFIED,WITHOUT COMPLICATION	Head, face and neck injury
OPEN WOUND OF EXTERNAL EAR, COMPLICATED	Head, face and neck injury
OPEN WOUND OF EXTERNAL EAR, UNSPECIFIED SITE, UNCOMPLICATED	Head, face and neck injury
OPEN WOUND OF EXTERNAL EAR, WITHOUT MENTION OF COMPLICATION	Head, face and neck injury
OPEN WOUND OF EYEBALL	Head, face and neck injury
OPEN WOUND OF FACE, COMPLICATED	Head, face and neck injury
OPEN WOUND OF FACE, UNSPECIFIED SITE, COMPLICATED	Head, face and neck injury
OPEN WOUND OF FACE, UNSPECIFIED SITE, UNCOMPLICATED	Head, face and neck injury
OPEN WOUND OF FACE, WITHOUT MENTION OF COMPLICATION	Head, face and neck injury
OPEN WOUND OF FOREHEAD, UNCOMPLICATED	Head, face and neck injury
OPEN WOUND OF INTERNAL STRUCTURES OF MOUTH,WITHOUT COMPLIC.	Head, face and neck injury
OPEN WOUND OF JAW, UNCOMPLICATED	Head, face and neck injury
OPEN WOUND OF LARYNX AND TRACHEA,WITHOUT COMPLICATION	Head, face and neck injury
OPEN WOUND OF LIP, COMPLICATED	Head, face and neck injury
OPEN WOUND OF LIP, UNCOMPLICATED	Head, face and neck injury
OPEN WOUND OF MOUTH, UNSPECIFIED SITE, COMPLICATED	Head, face and neck injury
OPEN WOUND OF MOUTH, UNSPECIFIED SITE, UNCOMPLICATED	Head, face and neck injury
OPEN WOUND OF MULTIPLE SITES, UNCOMPLICATED	Head, face and neck injury
OPEN WOUND OF NASAL CAVITY, UNCOMPLICATED	Head, face and neck injury
OPEN WOUND OF NECK	Head, face and neck injury
OPEN WOUND OF NOSE, COMPLICATED	Head, face and neck injury
OPEN WOUND OF NOSE, UNSPECIFIED SITE, UNCOMPLICATED	Head, face and neck injury
OPEN WOUND OF NOSE, WITHOUT MENTION OF COMPLICATION	Head, face and neck injury
OPEN WOUND OF OCULAR ADNEXA	Head, face and neck injury
OPEN WOUND OF OSSICLES, COMPLICATED	Head, face and neck injury
OPEN WOUND OF OTHER AND MULTIPLE SITES, UNCOMPLICATED	Head, face and neck injury
OPEN WOUND OF SCALP, WITHOUT MENTION OF COMPLICATION	Head, face and neck injury
OPEN WOUND OF THYROID GLAND, COMPLICATED	Head, face and neck injury
OPEN WOUND OF TONGUE AND FLOOR OF MOUTH, COMPLICATED	Head, face and neck injury
OPEN WOUND OF TONGUE AND FLOOR OF MOUTH, UNCOMPLICATED	Head, face and neck injury
OPEN WOUND OF TOOTH (BROKEN), COMPLICATED	Head, face and neck injury
OPEN WOUND OF TOOTH (BROKEN), UNCOMPLICATED	Head, face and neck injury
OPEN WOUND OF TOOTH(BROKEN)(FRACTURED)(DUE TO TRAUMA),COMPLICATED	Head, face and neck injury
OPEN WOUND OF TOOTH(BROKEN)(FRACTURED)(DUE TO TRAUMA),COMPLICATED	Head, face and neck injury
OPEN WOUND OF TOOTH(BROKEN)(FRACTURED)(DUE TO TRAUMA)UNCOMPLICAT.	Head, face and neck injury
OPEN WOUND OF UNSPECIFIED PARTS OF NECK,WITHOUT COMPLICATION	Head, face and neck injury
OTHER AND UNQUALIFIED SKULL FRACTURES	Head, face and neck injury
OTHER AND UNSP.SUPERFICIAL INJURY FACE,NECK,SCALP,INFECTED	Head, face and neck injury
OTHER AND UNSPECIFIED INJURY TO FACE AND NECK	Head, face and neck injury
OTHER AND UNSPECIFIED INJURY TO HEAD, FACE & NECK	Head, face and neck injury
OTHER AND UNSPECIFIED OPEN WOUND OF HEAD, COMPLICATED	Head, face and neck injury
OTHER AND UNSPECIFIED OPEN WOUND OF HEAD,WITHOUT COMPLICATION	Head, face and neck injury
OTHER AND UNSPECIFIED SUPERFICIAL INJURIES OF EYE	Head, face and neck injury
OTHER BURN OF CORNEA AND CONJUNCTIVAL SAC	Head, face and neck injury
OTHER BURNS OF EYELIDS AND PERIOCULAR AREA	Head, face and neck injury
OTHER OPEN WOUND OF HEAD	Head, face and neck injury
OTHER SPECIFIED OPEN WOUNDS OF OCULAR ADNEXA	Head, face and neck injury
OTHER/UNSP.SUPERF.INJURY FACE,NECK,SCALP,WITHOUT INFECTION	Head, face and neck injury
PENETRATING WOUND OF ORBIT, WITHOUT MENTION OF FOREIGN BODY	Head, face and neck injury
PENETRATION OF EYEBALL WITH (NONMAGNETIC) FOREIGN BODY	Head, face and neck injury
SUBARACHN.HEMORRH.FOLL.INJURY WITHOUT OPEN INTRACRAN.WOUND	Head, face and neck injury
SUBDURAL HEMORR.WITHOUT OPEN INTRACR.WOUND, UNSP,CONCUSSION	Head, face and neck injury
SUPERFICIAL INJURY OF CONJUNCTIVA	Head, face and neck injury
SUPERFICIAL INJURY OF CORNEA	Head, face and neck injury
SUPERFICIAL INJURY OF EYE AND ADNEXA	Head, face and neck injury
SUPERFICIAL INJURY OF FACE, NECK, AND SCALP EXCEPT EYE	Head, face and neck injury
UNSP.INTRACR.HEMORRH.FOLL.INJURY,WITHOUT OPEN INTRACR.WOUND	Head, face and neck injury
UNSP.INTRACRAN.INJ.WITHOUT OPEN INTRACR.WOUND,BRIEF LOSS CONSC.	Head, face and neck injury
UNSPECIFIED CONTUSION OF EYE	Head, face and neck injury
UNSPECIFIED OCULAR PENETRATION	Head, face and neck injury
ACCIDENT CAUSED BY CAUSTIC AND CORROSIVE SUBSTANCES	Ingestion & inhalation
ACCIDENTAL POISONING BY ACIDS NOT ELSEWHERE CLASSIFIED	Ingestion & inhalation
ACCIDENTAL POISONING BY AGENTS PRIMARILY AFFECTING CARDIOVASCULAR SYSTEM	Ingestion & inhalation
ACCIDENTAL POISONING BY AGENTS PRIMARILY AFFECTING GASTROINTESTINAL SYSTEM	Ingestion & inhalation
ACCIDENTAL POISONING BY AGRICULTURAL AND HORTICULTURAL CHEMICAL AND PHARMACEUTICAL PREPARATIONS OTHER THAN PLANT FOODS AND FERTILIZERS	Ingestion & inhalation
ACCIDENTAL POISONING BY ALCOHOL, NOT ELSEWHERE CLASSIFIED	Ingestion & inhalation
ACCIDENTAL POISONING BY ALCOHOLIC BEVERAGES	Ingestion & inhalation
ACCIDENTAL POISONING BY ANTICONVULSANT AND ANTI-PARKINSONISM DRUGS	Ingestion & inhalation
ACCIDENTAL POISONING BY CARBAMATES	Ingestion & inhalation
ACCIDENTAL POISONING BY CARBON MONOXIDE FROM OTHER SOURCES	Ingestion & inhalation
ACCIDENTAL POISONING BY CAUSTIC ALKALIS NOT ELSEWHERE CLASSIFIED	Ingestion & inhalation
ACCIDENTAL POISONING BY CLEANSING AND POLISHING AGENTS, DISINFECTANTS, PAINTS, AND VARNISHES	Ingestion & inhalation
ACCIDENTAL POISONING BY GLUES AND ADHESIVES	Ingestion & inhalation
ACCIDENTAL POISONING BY INSECTICIDES OF ORGANOPHOSPHORUS COMPOUNDS	Ingestion & inhalation
ACCIDENTAL POISONING BY OTHER AND UNSPECIFIED SOLID AND LIQUID SUBSTANCES	Ingestion & inhalation
ACCIDENTAL POISONING BY OTHER DRUGS	Ingestion & inhalation
ACCIDENTAL POISONING BY OTHER OPIATES AND RELATED NARCOTICS	Ingestion & inhalation
ACCIDENTAL POISONING BY OTHER PSYCHOTROPIC AGENTS	Ingestion & inhalation
ACCIDENTAL POISONING BY OTHER SPECIFIED DRUGS	Ingestion & inhalation
ACCIDENTAL POISONING BY OTHER SPECIFIED SOLID OR LIQUID SUBSTANCES	Ingestion & inhalation
ACCIDENTAL POISONING BY PARASYMPATHOLYTICS (ANTICHOLINERGICS AND ANTIMUSCARINICS) AND SPASMOLYTICS	Ingestion & inhalation
ACCIDENTAL POISONING BY PETROLEUM FUELS AND CLEANERS	Ingestion & inhalation
ACCIDENTAL POISONING BY UNSPECIFIED CARBON MONOXIDE	Ingestion & inhalation
ACCIDENTAL POISONING BY UNSPECIFIED DRUG	Ingestion & inhalation
ACCIDENTAL POISONING BY UNSPECIFIED GASES AND VAPORS	Ingestion & inhalation
ACCIDENTAL POISONING BY UNSPECIFIED SOLID OR LIQUID SUBSTANCE	Ingestion & inhalation
ACCIDENTAL POISONING FROM OTHER FISH	Ingestion & inhalation
FOREIGN BODY IN DIGESTIVE SYSTEM, UNSPECIFIED	Ingestion & inhalation
FOREIGN BODY IN ESOPHAGUS	Ingestion & inhalation
FOREIGN BODY IN INTESTINE AND COLON	Ingestion & inhalation
FOREIGN BODY IN LARYNX	Ingestion & inhalation
FOREIGN BODY IN MAIN BRONCHUS	Ingestion & inhalation
FOREIGN BODY IN MOUTH	Ingestion & inhalation
FOREIGN BODY IN MOUTH, ESOPHAGUS, AND STOMACH	Ingestion & inhalation
FOREIGN BODY IN OTHER SPECIFIED PARTS BRONCHUS AND LUNG	Ingestion & inhalation
FOREIGN BODY IN PHARYNX	Ingestion & inhalation
FOREIGN BODY IN PHARYNX AND LARYNX	Ingestion & inhalation
FOREIGN BODY IN RESPIRATORY TREE, UNSPECIFIED	Ingestion & inhalation
FOREIGN BODY IN STOMACH	Ingestion & inhalation
FOREIGN BODY IN TRACHEA	Ingestion & inhalation
FOREIGN BODY IN TRACHEA, BRONCHUS, AND LUNG	Ingestion & inhalation
POIS.BY OTH.SPEC.AGENTS PRIM.AFFECTING THE GASTROINTEST.SYSTEM	Ingestion & inhalation
POIS.BY PARASYMPATHOL.(ANTICHOLINERG./ANTIMUSCARIN.)SPASMOLYT.	Ingestion & inhalation
POISONING AND TOXIC REACTIONS CAUSED BY UNSPECIFIED ANIMALS AND PLANTS	Ingestion & inhalation
POISONING BY AMPHETAMINES	Ingestion & inhalation
POISONING BY ANTIBIOTICS	Ingestion & inhalation
POISONING BY ANTIPSYCHOTICS,NEUROLEPTICS,MAJOR TRANQUILIZERS	Ingestion & inhalation
POISONING BY AROMATIC ANALGESICS, NOT ELSEWHERE CLASSIFIED	Ingestion & inhalation
POISONING BY CARDIAC RHYTHM REGULATORS	Ingestion & inhalation
POISONING BY GANGLION-BLOCKING AGENTS	Ingestion & inhalation
POISONING BY IRON AND ITS COMPOUNDS	Ingestion & inhalation
POISONING BY LIPOTROPIC DRUGS	Ingestion & inhalation
POISONING BY MEASLES VACCINE	Ingestion & inhalation
POISONING BY MONOAMINE OXIDASE INHIBITORS	Ingestion & inhalation
POISONING BY OTHER AND UNSP.DRUGS AND MEDICINAL SUBSTANCES	Ingestion & inhalation
POISONING BY OTHER AND UNSPECIFIED ANTICONVULSANTS	Ingestion & inhalation
POISONING BY OTHER ANTIDEPRESSANTS	Ingestion & inhalation
POISONING BY OTHER SPECIFIED ANALGESICS AND ANTIPYRETICS	Ingestion & inhalation
POISONING BY OTHER SPECIFIED DRUGS AND MEDICINAL SUBSTANCES	Ingestion & inhalation
POISONING BY PROPIONIC ACID DERIVATIVES	Ingestion & inhalation
POISONING BY PYRAZOLE DERIVATIVES	Ingestion & inhalation
POISONING BY SELECTIVE SEROTONIN REUPTAKE INHIBITORS	Ingestion & inhalation
POISONING BY UNSPECIFIED DRUG OR MEDICINAL SUBSTANCE	Ingestion & inhalation
POISONING BY UNSPECIFIED PSYCHOTROPIC AGENT	Ingestion & inhalation
TOXIC EFF.OF OTHER SUBST.,CHIEFLY NONMEDICINAL AS TO SOURCE	Ingestion & inhalation
TOXIC EFF.OF OTHER SUBST.,CHIEFLY NONMEDICINAL AS TO SOURCE	Ingestion & inhalation
TOXIC EFFECT OF BENZENE AND HOMOLOGUES	Ingestion & inhalation
TOXIC EFFECT OF CAUSTIC ALKALIS	Ingestion & inhalation
TOXIC EFFECT OF CAUSTIC, UNSPECIFIED	Ingestion & inhalation
TOXIC EFFECT OF INORGANIC LEAD COMPOUNDS	Ingestion & inhalation
TOXIC EFFECT OF LEAD AND ITS COMPOUNDS (INCLUDING FUMES)	Ingestion & inhalation
TOXIC EFFECT OF ORGANOPHOSPHATE AND CARBAMATE	Ingestion & inhalation
TOXIC EFFECT OF SOLVENTS OTHER THAN PETROLEUM-BASED	Ingestion & inhalation
TOXIC EFFECT OF UNSPECIFIED ALCOHOL	Ingestion & inhalation
TOXIC EFFECT OF UNSPECIFIED GAS, FUME, OR VAPOR	Ingestion & inhalation
TOXIC EFFECT OT OTHER SUBSTANCES, NONMEDICINAL AS TO SOURCE	Ingestion & inhalation
# OF VERTEBRAL COLUMN WITHOUT SPINAL CORD INJURY	Orthopedic injury
ABRASION OR FRICTION BURN ELBOW,FOREARM,WRIST,WITHOUT INFECTION	Orthopedic injury
ABRASION OR FRICTION BURN OF ELBOW,FOREARM,WRIST,INFECTED	Orthopedic injury
ABRASION OR FRICTION BURN OF FINGERS,WITHOUT INFECTION	Orthopedic injury
ABRASION OR FRICTION BURN OF FOOT + TOE(S),WITHOUT INFECTION	Orthopedic injury
ABRASION OR FRICTION BURN OF MULT.+UNSP.SITES,WITHOUT INFECT.	Orthopedic injury
ABRASION/FRICTION BURN HAND(S)EXC.FINGER(S)ALONE,WITHOUT INF.	Orthopedic injury
ABRASION/FRICTION BURN HIP,THIGH,LEG,ANKLE,WITHOUT INFECTION	Orthopedic injury
ABRASION/FRICTION BURN OF OTHER,MULTIPLE,UNSP.SITES,INFECTED	Orthopedic injury
ACROMIOCLAVICULAR (JOINT) (LIGAMENT) SPRAIN	Orthopedic injury
ANKLE SPRAIN	Orthopedic injury
BIMALLEOLAR FRACTURE, CLOSED	Orthopedic injury
BLISTER OF FOOT AND TOE(S), INFECTED	Orthopedic injury
BLISTER OF FOOT AND TOE(S), WITHOUT MENTION OF INFECTION	Orthopedic injury
C5-C7 LEVEL SPINAL CORD INJURY, UNSPECIFIED	Orthopedic injury
CLOSED # DORSAL(THORAC.)VERTEBRA WITHOUT SPINAL CORD INJURY	Orthopedic injury
CLOSED # LUMBAR VERTEBRA WITHOUT SPINAL CORD INJURY	Orthopedic injury
CLOSED # OF MIDDLE OR PROXIMAL PHALANX OR PHALANGES OF HAND	Orthopedic injury
CLOSED # OF MULTIPLE SITES OF PHALANX OR PHALANGES OF HAND	Orthopedic injury
CLOSED # SACRUM AND COCCYX WITHOUT SPINAL CORD INJURY	Orthopedic injury
CLOSED #.UNSP.VERTEBRAL COLUMN WITHOUT SPINAL CORD INJURY	Orthopedic injury
CLOSED ANTERIOR DISLOCATION OF ELBOW	Orthopedic injury
CLOSED DISLOCATION OF ACROMIOCLAVICULAR (JOINT)	Orthopedic injury
CLOSED DISLOCATION OF ANKLE	Orthopedic injury
CLOSED DISLOCATION OF CARPOMETACARPAL (JOINT)	Orthopedic injury
CLOSED DISLOCATION OF ELBOW	Orthopedic injury
CLOSED DISLOCATION OF ELBOW, UNSPECIFIED SITE	Orthopedic injury
CLOSED DISLOCATION OF FINGER	Orthopedic injury
CLOSED DISLOCATION OF FINGER, UNSPECIFIED PART	Orthopedic injury
CLOSED DISLOCATION OF FOOT	Orthopedic injury
CLOSED DISLOCATION OF HIP	Orthopedic injury
CLOSED DISLOCATION OF INTERPHALANGEAL (JOINT), FOOT	Orthopedic injury
CLOSED DISLOCATION OF INTERPHALANGEAL (JOINT), HAND	Orthopedic injury
CLOSED DISLOCATION OF KNEE, UNSPECIFIED PART	Orthopedic injury
CLOSED DISLOCATION OF METACARPOPHALANGEAL (JOINT)	Orthopedic injury
CLOSED DISLOCATION OF OTHER PART OF FOOT	Orthopedic injury
CLOSED DISLOCATION OF OTHER SITE OF SHOULDER	Orthopedic injury
CLOSED DISLOCATION OF SHOULDER	Orthopedic injury
CLOSED DISLOCATION OF SHOULDER, UNSPECIFIED SITE	Orthopedic injury
CLOSED DISLOCATION OF WRIST	Orthopedic injury
CLOSED DISLOCATION, MULTIPLE AND ILL-DEFINED SITES	Orthopedic injury
CLOSED DISLOCATION, OTHER LOCATION	Orthopedic injury
CLOSED DISLOCATION, VERTEBRA, UNSPECIFIED SITE	Orthopedic injury
CLOSED FRACTURE OF ACETABULUM	Orthopedic injury
CLOSED FRACTURE OF ACROMIAL END OF CLAVICLE	Orthopedic injury
CLOSED FRACTURE OF ACROMIAL PROCESS OF SCAPULA	Orthopedic injury
CLOSED FRACTURE OF BASE OF OTHER METACARPAL BONE(S)	Orthopedic injury
CLOSED FRACTURE OF BASE OF THUMB (FIRST) METACARPAL	Orthopedic injury
CLOSED FRACTURE OF CARPAL BONE, UNSPECIFIED	Orthopedic injury
CLOSED FRACTURE OF CERVICAL VERTEBRA, UNSPECIFIED LEVEL	Orthopedic injury
CLOSED FRACTURE OF CLAVICLE	Orthopedic injury
CLOSED FRACTURE OF CLAVICLE, UNSPECIFIED PART	Orthopedic injury
CLOSED FRACTURE OF DISTAL PHALANX OR PHALANGES OF HAND	Orthopedic injury
CLOSED FRACTURE OF DORSAL VERTEBRA WITH SPINAL CORD INJURY	Orthopedic injury
CLOSED FRACTURE OF HAMATE (UNCIFORM) BONE OF WRIST	Orthopedic injury
CLOSED FRACTURE OF ILIUM	Orthopedic injury
CLOSED FRACTURE OF LOWER END OF FOREARM, UNSPECIFIED	Orthopedic injury
CLOSED FRACTURE OF LUNATE (SEMILUNAR) BONE OF WRIST	Orthopedic injury
CLOSED FRACTURE OF METACARPAL BONE(S), SITE UNSPECIFIED	Orthopedic injury
CLOSED FRACTURE OF METACARPAL BONES	Orthopedic injury
CLOSED FRACTURE OF MULTIPLE CERVICAL VERTEBRAE	Orthopedic injury
CLOSED FRACTURE OF NAVICULAR (SCAPHOID) BONE OF WRIST	Orthopedic injury
CLOSED FRACTURE OF NECK OF METACARPAL BONE(S)	Orthopedic injury
CLOSED FRACTURE OF ONE OR MORE PHALANGES OF FOOT	Orthopedic injury
CLOSED FRACTURE OF ONE OR MORE PHALANGES OF HAND	Orthopedic injury
CLOSED FRACTURE OF OTHER BONE OF WRIST	Orthopedic injury
CLOSED FRACTURE OF OTHER SPECIFIED PART OF PELVIS	Orthopedic injury
CLOSED FRACTURE OF PATELLA	Orthopedic injury
CLOSED FRACTURE OF PHALANX OR PHALANGES OF HAND, UNSPECIFIED	Orthopedic injury
CLOSED FRACTURE OF SCAPULA	Orthopedic injury
CLOSED FRACTURE OF SHAFT OF CLAVICLE	Orthopedic injury
CLOSED FRACTURE OF SHAFT OF FIBULA	Orthopedic injury
CLOSED FRACTURE OF SHAFT OF FIBULA WITH TIBIA	Orthopedic injury
CLOSED FRACTURE OF SHAFT OF METACARPAL BONE(S)	Orthopedic injury
CLOSED FRACTURE OF SHAFT OF TIBIA	Orthopedic injury
CLOSED FRACTURE OF SHAFT OR UNSPECIFIED PART OF HUMERUS	Orthopedic injury
CLOSED FRACTURE OF STERNAL END OF CLAVICLE	Orthopedic injury
CLOSED FRACTURE OF TRIQUETRAL (CUNEIFORM) BONE OF WRIST	Orthopedic injury
CLOSED FRACTURE OF UNSPECIFIED PART OF FIBULA	Orthopedic injury
CLOSED FRACTURE OF UNSPECIFIED PART OF FIBULA WITH TIBIA	Orthopedic injury
CLOSED FRACTURE OF UNSPECIFIED PART OF FOREARM	Orthopedic injury
CLOSED FRACTURE OF UNSPECIFIED PART OF TIBIA	Orthopedic injury
CLOSED FRACTURE OF UNSPECIFIED SITE OF MANDIBLE	Orthopedic injury
CLOSED FRACTURE OF UPPER END OF FIBULA	Orthopedic injury
CLOSED FRACTURE OF UPPER END OF FIBULA WITH TIBIA	Orthopedic injury
CLOSED FRACTURE OF UPPER END OF FOREARM, UNSPECIFIED	Orthopedic injury
CLOSED FRACTURE OF UPPER END OF TIBIA	Orthopedic injury
CLOSED FRACTURES OF CARPAL BONES	Orthopedic injury
CLOSED MEDIAL DISLOCATION OF ELBOW	Orthopedic injury
COLLES' FRACTURE, CLOSED	Orthopedic injury
COMPARTMENT SYNDROME, UNSPECIFIED	Orthopedic injury
CONTUSION OF ANKLE	Orthopedic injury
CONTUSION OF ANKLE AND FOOT, EXCLUDING TOE(S)	Orthopedic injury
CONTUSION OF AXILLARY REGION	Orthopedic injury
CONTUSION OF BACK	Orthopedic injury
CONTUSION OF BACK	Orthopedic injury
CONTUSION OF ELBOW	Orthopedic injury
CONTUSION OF ELBOW AND FOREARM	Orthopedic injury
CONTUSION OF FINGER	Orthopedic injury
CONTUSION OF FOOT	Orthopedic injury
CONTUSION OF FOREARM	Orthopedic injury
CONTUSION OF HAND(S)	Orthopedic injury
CONTUSION OF HIP	Orthopedic injury
CONTUSION OF HIP AND THIGH	Orthopedic injury
CONTUSION OF KNEE	Orthopedic injury
CONTUSION OF KNEE AND LOWER LEG	Orthopedic injury
CONTUSION OF LOWER LEG	Orthopedic injury
CONTUSION OF LOWER LIMB AND OF OTHER AND UNSPECIFIED SITES	Orthopedic injury
CONTUSION OF MULTIPLE SITES OF UPPER LIMB	Orthopedic injury
CONTUSION OF MULTIPLE SITES, NOT ELSEWHERE CLASSIFIED	Orthopedic injury
CONTUSION OF SCAPULAR REGION	Orthopedic injury
CONTUSION OF SHOULDER AND UPPER ARM	Orthopedic injury
CONTUSION OF SHOULDER REGION	Orthopedic injury
CONTUSION OF THIGH	Orthopedic injury
CONTUSION OF TOE	Orthopedic injury
CONTUSION OF UNSPECIFIED PART OF LOWER LIMB	Orthopedic injury
CONTUSION OF UNSPECIFIED PART OF UPPER LIMB	Orthopedic injury
CONTUSION OF UNSPECIFIED SITE	Orthopedic injury
CONTUSION OF UPPER ARM	Orthopedic injury
CONTUSION OF UPPER LIMB	Orthopedic injury
CONTUSION OF WRIST	Orthopedic injury
CONTUSION OF WRIST AND HAND(S), EXCEPT FINGER(S) ALONE	Orthopedic injury
CRUSHING INJURY OF ANKLE	Orthopedic injury
CRUSHING INJURY OF FINGER(S)	Orthopedic injury
CRUSHING INJURY OF FOOT	Orthopedic injury
CRUSHING INJURY OF HAND(S)	Orthopedic injury
CRUSHING INJURY OF LOWER LEG	Orthopedic injury
CRUSHING INJURY OF LOWER LIMB	Orthopedic injury
CRUSHING INJURY OF MULTIPLE & UNSP. SITES	Orthopedic injury
CRUSHING INJURY OF MULTIPLE AND UNSPECIFIED SITES	Orthopedic injury
CRUSHING INJURY OF MULTIPLE SITES, NOT ELSEWHERE CLASSIFIED	Orthopedic injury
CRUSHING INJURY OF TOE(S)	Orthopedic injury
CRUSHING INJURY OF UNSPECIFIED SITE	Orthopedic injury
CRUSHING INJURY OF UPPER LIMB	Orthopedic injury
DELTOID (LIGAMENT), ANKLE SPRAIN	Orthopedic injury
DISLOCATION OF ANKLE	Orthopedic injury
DISLOCATION OF ELBOW	Orthopedic injury
DISLOCATION OF FINGER	Orthopedic injury
DISLOCATION OF KNEE	Orthopedic injury
DISLOCATION OF PATELLA, CLOSED	Orthopedic injury
DISLOCATION OF SHOULDER	Orthopedic injury
DISLOCATION OF WRIST	Orthopedic injury
FOOT SPRAIN	Orthopedic injury
FRACT.OF EPIPHYSIS(SEPARATION)(UPPER)OF NECK OF FEMUR,CLOSED	Orthopedic injury
FRACTURE OF ANATOMICAL NECK OF HUMERUS, CLOSED	Orthopedic injury
FRACTURE OF ANKLE	Orthopedic injury
FRACTURE OF ASTRAGALUS, CLOSED	Orthopedic injury
FRACTURE OF BASE OF NECK OF FEMUR, CLOSED	Orthopedic injury
FRACTURE OF CALCANEUS, CLOSED	Orthopedic injury
FRACTURE OF CARPAL BONE(S)	Orthopedic injury
FRACTURE OF CLAVICLE	Orthopedic injury
FRACTURE OF CORONOID PROCESS OF ULNA, CLOSED	Orthopedic injury
FRACTURE OF CORONOID PROCESS OF ULNA, OPEN	Orthopedic injury
FRACTURE OF CUBOID BONE, CLOSED	Orthopedic injury
FRACTURE OF CUNEIFORM BONE OF FOOT, CLOSED	Orthopedic injury
FRACTURE OF DISTAL END OF ULNA (ALONE), CLOSED	Orthopedic injury
FRACTURE OF DISTAL END OF ULNA (ALONE), OPEN	Orthopedic injury
FRACTURE OF FEMORAL CONDYLE, CLOSED	Orthopedic injury
FRACTURE OF GREATER TUBEROSITY OF HUMERUS, CLOSED	Orthopedic injury
FRACTURE OF HUMERUS	Orthopedic injury
FRACTURE OF INTERTROCHANTERIC SECTION OF FEMUR, CLOSED	Orthopedic injury
FRACTURE OF LATERAL CONDYLE OF HUMERUS, CLOSED	Orthopedic injury
FRACTURE OF LATERAL MALLEOLUS, CLOSED	Orthopedic injury
FRACTURE OF LATERAL MALLEOLUS, OPEN	Orthopedic injury
FRACTURE OF LOWER END OF FEMUR, CLOSED	Orthopedic injury
FRACTURE OF LOWER END OF FEMUR, UNSPECIFIED PART, CLOSED	Orthopedic injury
FRACTURE OF LOWER END OF HUMERUS, CLOSED	Orthopedic injury
FRACTURE OF LOWER END OF HUMERUS, OPEN	Orthopedic injury
FRACTURE OF LOWER END OF RADIUS AND ULNA, CLOSED	Orthopedic injury
FRACTURE OF LOWER END OF RADIUS AND ULNA, OPEN	Orthopedic injury
FRACTURE OF LOWER END OF RADIUS WITH ULNA, CLOSED	Orthopedic injury
FRACTURE OF LOWER EPIPHYSIS OF FEMUR, CLOSED	Orthopedic injury
FRACTURE OF MEDIAL CONDYLE OF HUMERUS, CLOSED	Orthopedic injury
FRACTURE OF MEDIAL CONDYLE OF HUMERUS, OPEN	Orthopedic injury
FRACTURE OF MEDIAL MALLEOLUS, CLOSED	Orthopedic injury
FRACTURE OF METACARPAL BONE(S)	Orthopedic injury
FRACTURE OF METATARSAL BONE(S), CLOSED	Orthopedic injury
FRACTURE OF METATARSAL BONE(S), OPEN	Orthopedic injury
FRACTURE OF NAVICULAR (SCAPHOID) BONE OF FOOT, CLOSED	Orthopedic injury
FRACTURE OF NECK OF FEMUR	Orthopedic injury
FRACTURE OF NECK OF RADIUS, CLOSED	Orthopedic injury
FRACTURE OF OLECRANON PROCESS OF ULNA, CLOSED	Orthopedic injury
FRACTURE OF ONE OR MORE PHALANGES OF FOOT	Orthopedic injury
FRACTURE OF ONE OR MORE PHALANGES OF HAND	Orthopedic injury
FRACTURE OF ONE OR MORE TARSAL AND METATARSAL BONES	Orthopedic injury
FRACTURE OF OTHER AND UNSPECIFIED PARTS OF FEMUR	Orthopedic injury
FRACTURE OF OTHER TARSAL AND METATARSAL BONES, CLOSED	Orthopedic injury
FRACTURE OF OTHER TARSAL AND METATARSAL BONES, OPEN	Orthopedic injury
FRACTURE OF PATELLA	Orthopedic injury
FRACTURE OF RADIUS AND ULNA	Orthopedic injury
FRACTURE OF RADIUS WITH ULNA, UPPER END (ANY PART), CLOSED	Orthopedic injury
FRACTURE OF RADIUS WITH ULNA, UPPER END (ANY PART), OPEN	Orthopedic injury
FRACTURE OF SCAPULA	Orthopedic injury
FRACTURE OF SHAFT OF FEMUR, CLOSED	Orthopedic injury
FRACTURE OF SHAFT OF HUMERUS, CLOSED	Orthopedic injury
FRACTURE OF SHAFT OF RADIUS (ALONE), CLOSED	Orthopedic injury
FRACTURE OF SHAFT OF RADIUS (ALONE), OPEN	Orthopedic injury
FRACTURE OF SHAFT OF RADIUS AND ULNA, CLOSED	Orthopedic injury
FRACTURE OF SHAFT OF RADIUS AND ULNA, OPEN	Orthopedic injury
FRACTURE OF SHAFT OF RADIUS OR ULNA, UNSPECIFIED, CLOSED	Orthopedic injury
FRACTURE OF SHAFT OF RADIUS WITH ULNA, CLOSED	Orthopedic injury
FRACTURE OF SHAFT OF RADIUS WITH ULNA, OPEN	Orthopedic injury
FRACTURE OF SHAFT OF TIBIA AND FIBULA, CLOSED	Orthopedic injury
FRACTURE OF SHAFT OF TIBIA AND FIBULA, OPEN	Orthopedic injury
FRACTURE OF SHAFT OF ULNA (ALONE), CLOSED	Orthopedic injury
FRACTURE OF SHAFT OR UNSPECIFIED PART OF FEMUR, CLOSED	Orthopedic injury
FRACTURE OF SUBTROCHANTERIC SECTION OF FEMUR, CLOSED	Orthopedic injury
FRACTURE OF SURGICAL NECK OF HUMERUS, CLOSED	Orthopedic injury
FRACTURE OF SURGICAL NECK OF HUMERUS, OPEN	Orthopedic injury
FRACTURE OF TIBIA AND FIBULA	Orthopedic injury
FRACTURE OF UNSPECIFIED BONE(S) OF FOOT (EXCEPT TOES), CLOSED	Orthopedic injury
FRACTURE OF UNSPECIFIED BONE(S) OF FOOT (EXCEPT TOES), OPEN	Orthopedic injury
FRACTURE OF UNSPECIFIED BONE, CLOSED	Orthopedic injury
FRACTURE OF UNSPECIFIED BONE, OPEN	Orthopedic injury
FRACTURE OF UNSPECIFIED BONES	Orthopedic injury
FRACTURE OF UNSPECIFIED CONDYLE(S) OF HUMERUS, CLOSED	Orthopedic injury
FRACTURE OF UNSPECIFIED PART OF FEMUR, CLOSED	Orthopedic injury
FRACTURE OF UNSPECIFIED PART OF HUMERUS, CLOSED	Orthopedic injury
FRACTURE OF UNSPECIFIED PART OF LOWER END OF HUMERUS, CLOSED	Orthopedic injury
FRACTURE OF UNSPECIFIED PART OF NECK OF FEMUR, CLOSED	Orthopedic injury
FRACTURE OF UNSPECIFIED PART OF RADIUS (ALONE), CLOSED	Orthopedic injury
FRACTURE OF UNSPECIFIED PART OF RADIUS (ALONE), OPEN	Orthopedic injury
FRACTURE OF UNSPECIFIED PART OF RADIUS WITH ULNA, CLOSED	Orthopedic injury
FRACTURE OF UNSPECIFIED PART OF RADIUS WITH ULNA, CLOSED	Orthopedic injury
FRACTURE OF UNSPECIFIED PART OF RADIUS WITH ULNA, OPEN	Orthopedic injury
FRACTURE OF UNSPECIFIED PART OF RADIUS WITH ULNA, OPEN	Orthopedic injury
FRACTURE OF UNSPECIFIED PART OF TIBIA AND FIBULA, CLOSED	Orthopedic injury
FRACTURE OF UNSPECIFIED PART OF TIBIA AND FIBULA, OPEN	Orthopedic injury
FRACTURE OF UNSPECIFIED PART OF ULNA (ALONE), CLOSED	Orthopedic injury
FRACTURE OF UNSPECIFIED PART OF UPPER END OF HUMERUS, CLOSED	Orthopedic injury
FRACTURE OF UNSPECIFIED PART OF UPPER END OF HUMERUS, OPEN	Orthopedic injury
FRACTURE OF UPPER END OF HUMERUS, CLOSED	Orthopedic injury
FRACTURE OF UPPER END OF HUMERUS, OPEN	Orthopedic injury
FRACTURE OF UPPER END OF RADIUS AND ULNA, CLOSED	Orthopedic injury
FRACTURE OF UPPER END OF RADIUS AND ULNA, OPEN	Orthopedic injury
FRACTURE OF UPPER END OF TIBIA AND FIBULA, CLOSED	Orthopedic injury
HAND SPRAIN	Orthopedic injury
ILIOFEMORAL (LIGAMENT) SPRAIN	Orthopedic injury
ILL-DEFINED CLOSED FRACTURES OF UPPER LIMB	Orthopedic injury
ILL-DEFINED FRACTURES OF UPPER LIMB	Orthopedic injury
ILL-DEFINED OPEN FRACTURES OF UPPER LIMB	Orthopedic injury
INJ.TO OTHER SPEC.NERVE OF SHOULDER GIRDLE + UPPER LIMB	Orthopedic injury
INJURY TO BLOOD VESSELS OF LOWER EXTREMITY AND UNSP.SITES	Orthopedic injury
INJURY TO BLOOD VESSELS OF UPPER EXTREMITY	Orthopedic injury
INJURY TO BRACHIAL PLEXUS	Orthopedic injury
INJURY TO CERVICAL NERVE ROOT	Orthopedic injury
INJURY TO DIGITAL NERVE, UPPER LIMB	Orthopedic injury
INJURY TO DORSAL NERVE ROOT	Orthopedic injury
INJURY TO MEDIAN NERVE	Orthopedic injury
INJURY TO MULTIPLE NERVES OF SHOULDER GIRDLE AND UPPER LIMB	Orthopedic injury
INJURY TO MULTIPLE SITES OF NERVE ROOTS AND SPINAL PLEXUS	Orthopedic injury
INJURY TO NERVE ROOTS AND SPINAL PLEXUS	Orthopedic injury
INJURY TO POPLITEAL ARTERY	Orthopedic injury
INJURY, OTHER AND UNSPECIFIED	Orthopedic injury
INTERPHALANGEAL (JOINT), TOE SPRAIN	Orthopedic injury
LATE EFFECT OF FRACTURE OF UPPER EXTREMITIES	Orthopedic injury
LUMBAR SPRAIN	Orthopedic injury
MONTEGGIA'S FRACTURE, CLOSED	Orthopedic injury
MULT.# BOTH UPPER LIMBS,AND UPPER LIMB WITH RIB(S)+STERNUM	Orthopedic injury
MULT.FRACT.BOTH LOWER AND UPPER LIMBS WITH RIB(S)AND STERNUM	Orthopedic injury
MULT.FRACT.BOTH LOWER WITH UPPER LIMBS,RIB(S),STERNUM,OPEN	Orthopedic injury
MULT.OPEN # BOTH UPPER LIMBS,UPPER LIMB WITH RIB(S)+STERNUM	Orthopedic injury
MULTIPLE AND UNSP.OPEN WOUND OF LOWER LIMB,WITHOUT COMPLIC.	Orthopedic injury
MULTIPLE AND UNSP.OPEN WOUND(S) OF UPPER LIMB,WITHOUT COMPLIC.	Orthopedic injury
MULTIPLE AND UNSPECIFIED OPEN WOUND OF LOWER LIMB	Orthopedic injury
MULTIPLE AND UNSPECIFIED OPEN WOUND OF LOWER LIMB, COMPLICATED	Orthopedic injury
MULTIPLE AND UNSPECIFIED OPEN WOUND OF UPPER LIMB	Orthopedic injury
OPEN # OF MIDDLE OR PROXIMAL PHALANX OR PHALANGES OF HAND	Orthopedic injury
OPEN DISLOCATION OF ANKLE	Orthopedic injury
OPEN DISLOCATION OF ELBOW	Orthopedic injury
OPEN DISLOCATION, THORACIC AND LUMBAR VERTEBRA	Orthopedic injury
OPEN FRACTURE OF DISTAL PHALANX OR PHALANGES OF HAND	Orthopedic injury
OPEN FRACTURE OF LOWER END OF FOREARM, UNSPECIFIED	Orthopedic injury
OPEN FRACTURE OF NAVICULAR (SCAPHOID) BONE OF WRIST	Orthopedic injury
OPEN FRACTURE OF ONE OR MORE PHALANGES OF FOOT	Orthopedic injury
OPEN FRACTURE OF ONE OR MORE PHALANGES OF HAND	Orthopedic injury
OPEN FRACTURE OF PATELLA	Orthopedic injury
OPEN FRACTURE OF PHALANX OR PHALANGES OF HAND, UNSPECIFIED	Orthopedic injury
OPEN FRACTURE OF SHAFT OF FIBULA WITH TIBIA	Orthopedic injury
OPEN FRACTURE OF SHAFT OF TIBIA	Orthopedic injury
OPEN FRACTURE OF UNSPECIFIED PART OF FIBULA WITH TIBIA	Orthopedic injury
OPEN FRACTURE OF UNSPECIFIED PART OF TIBIA	Orthopedic injury
OPEN FRACTURE OF UPPER END OF FIBULA	Orthopedic injury
OPEN FRACTURE OF UPPER END OF FIBULA WITH TIBIA	Orthopedic injury
OPEN FRACTURE OF UPPER END OF TIBIA	Orthopedic injury
OPEN WOUND OF BACK	Orthopedic injury
OPEN WOUND OF BACK, WITHOUT MENTION OF COMPLICATION	Orthopedic injury
OPEN WOUND OF ELBOW, FOREARM, AND WRIST	Orthopedic injury
OPEN WOUND OF ELBOW, FOREARM,AND WRIST,WITHOUT COMPLICATION	Orthopedic injury
OPEN WOUND OF ELBOW, WITHOUT MENTION OF COMPLICATION	Orthopedic injury
OPEN WOUND OF FINGER(S)	Orthopedic injury
OPEN WOUND OF FINGERS, COMPLICATED	Orthopedic injury
OPEN WOUND OF FINGERS, WITH TENDON INVOLVEMENT	Orthopedic injury
OPEN WOUND OF FINGERS, WITHOUT MENTION OF COMPLICATION	Orthopedic injury
OPEN WOUND OF FOOT EXCEPT TOE(S) ALONE	Orthopedic injury
OPEN WOUND OF FOOT EXCEPT TOE(S) ALONE, COMPLICATED	Orthopedic injury
OPEN WOUND OF FOOT EXCEPT TOE(S) ALONE,WITH TENDON INVOLVEM.	Orthopedic injury
OPEN WOUND OF FOOT EXCEPT TOE(S) ALONE,WITHOUT COMPLICATION	Orthopedic injury
OPEN WOUND OF FOREARM, COMPLICATED	Orthopedic injury
OPEN WOUND OF FOREARM, WITH TENDON INVOLVEMENT	Orthopedic injury
OPEN WOUND OF FOREARM, WITHOUT MENTION OF COMPLICATION	Orthopedic injury
OPEN WOUND OF HAND EXCEPT FINGER(S) ALONE	Orthopedic injury
OPEN WOUND OF HAND EXCEPT FINGERS ALONE, COMPLICATED	Orthopedic injury
OPEN WOUND OF HAND EXCEPT FINGERS ALONE,WITHOUT COMPLICATION	Orthopedic injury
OPEN WOUND OF HIP AND THIGH	Orthopedic injury
OPEN WOUND OF HIP AND THIGH, WITHOUT MENTION OF COMPLICATION	Orthopedic injury
OPEN WOUND OF KNEE, LEG (EXCEPT THIGH), AND ANKLE	Orthopedic injury
OPEN WOUND OF KNEE, LEG (EXCEPT THIGH), AND ANKLE, COMPLICATED	Orthopedic injury
OPEN WOUND OF KNEE,LEG,ANKLE,(EXC.THIGH),WITH TENDON INVOLVEM.	Orthopedic injury
OPEN WOUND OF SHOULDER AND UPPER ARM	Orthopedic injury
OPEN WOUND OF SHOULDER AND UPPER ARM,WITHOUT COMPLICATION	Orthopedic injury
OPEN WOUND OF TOE(S)	Orthopedic injury
OPEN WOUND OF TOE(S), COMPLICATED	Orthopedic injury
OPEN WOUND OF TOE(S), WITHOUT MENTION OF COMPLICATION	Orthopedic injury
OPEN WOUND OF UPPER ARM, WITHOUT MENTION OF COMPLICATION	Orthopedic injury
OPEN WOUND OF WRIST, WITH TENDON INVOLVEMENT	Orthopedic injury
OPEN WOUND OF WRIST, WITHOUT MENTION OF COMPLICATION	Orthopedic injury
OPEN WOUND:KNEE,LEG,ANKLE,(EXC.THIGH),WITHOUT COMPLICATION	Orthopedic injury
OTHER AND ILL-DEFINED SPRAINS AND STRAINS	Orthopedic injury
OTHER AND UNSP.INJURY TO OTHER SPECIFIED SITES,INCL.MULTIPLE	Orthopedic injury
OTHER AND UNSPEC.CLOSED FRACT.OF PROXIMAL END OF RADIUS (ALONE)	Orthopedic injury
OTHER AND UNSPECIFIED INJURY TO ELBOW, FOREARM, AND WRIST	Orthopedic injury
OTHER AND UNSPECIFIED INJURY TO FINGER	Orthopedic injury
OTHER AND UNSPECIFIED INJURY TO HAND, EXCEPT FINGER	Orthopedic injury
OTHER AND UNSPECIFIED INJURY TO KNEE, LEG, ANKLE, AND FOOT	Orthopedic injury
OTHER AND UNSPECIFIED INJURY TO SHOULDER AND UPPER ARM	Orthopedic injury
OTHER AND UNSPECIFIED INJURY TO UNSPECIFIED SITE	Orthopedic injury
OTHER ANKLE SPRAIN	Orthopedic injury
OTHER CLOSED FRACTURES OF DISTAL END OF RADIUS (ALONE)	Orthopedic injury
OTHER CLOSED FRACTURES OF UPPER END OF HUMERUS	Orthopedic injury
OTHER FOOT SPRAIN	Orthopedic injury
OTHER FRACTURE OF TARSAL AND METATARSAL BONES, CLOSED	Orthopedic injury
OTHER HAND SPRAIN	Orthopedic injury
OTHER OPEN FRACTURES OF DISTAL END OF RADIUS (ALONE)	Orthopedic injury
OTHER SPECIFIED SITES OF SPRAINS AND STRAINS	Orthopedic injury
OTHER TRANSCERVICAL FRACTURE OF FEMUR, CLOSED	Orthopedic injury
OTHER WRIST SPRAIN	Orthopedic injury
OTHER, MULTIPLE AND ILL-DEFINED FRACTURES OF LOWER LIMB, OPEN	Orthopedic injury
OTHER, MULTIPLE, AND ILL-DEFINED DISLOCATIONS	Orthopedic injury
OTHER, MULTIPLE, AND ILL-DEFINED FRACTURES OF LOWER LIMB	Orthopedic injury
OTHER,MULTIPLE + ILL-DEFINED FRACTURES OF LOWER LIMB,CLOSED	Orthopedic injury
ROTATOR CUFF (CAPSULE) SPRAIN	Orthopedic injury
SPRAIN OF COCCYX	Orthopedic injury
SPRAIN OF CRUCIATE LIGAMENT OF KNEE	Orthopedic injury
SPRAIN OF MEDIAL COLLATERAL LIGAMENT OF KNEE	Orthopedic injury
SPRAIN OF OTHER SPECIFIED SITES OF ELBOW AND FOREARM	Orthopedic injury
SPRAIN OF OTHER SPECIFIED SITES OF HIP AND THIGH	Orthopedic injury
SPRAIN OF OTHER SPECIFIED SITES OF KNEE AND LEG	Orthopedic injury
SPRAIN OF RADIOCARPAL (JOINT) (LIGAMENT) OF WRIST	Orthopedic injury
SPRAIN OF UNSPECIFIED SITE OF ELBOW AND FOREARM	Orthopedic injury
SPRAIN OF UNSPECIFIED SITE OF HAND	Orthopedic injury
SPRAIN OF UNSPECIFIED SITE OF KNEE AND LEG	Orthopedic injury
SPRAIN OF UNSPECIFIED SITE OF SHOULDER AND UPPER ARM	Orthopedic injury
SPRAIN OF UNSPECIFIED SITE OF WRIST	Orthopedic injury
SPRAINS AND STRAINS OF ANKLE AND FOOT	Orthopedic injury
SPRAINS AND STRAINS OF ELBOW AND FOREARM	Orthopedic injury
SPRAINS AND STRAINS OF HIP AND THIGH	Orthopedic injury
SPRAINS AND STRAINS OF KNEE AND LEG	Orthopedic injury
SPRAINS AND STRAINS OF OTHER AND UNSPECIFIED PARTS OF BACK	Orthopedic injury
SPRAINS AND STRAINS OF SACROILIAC REGION	Orthopedic injury
SPRAINS AND STRAINS OF SHOULDER AND UPPER ARM	Orthopedic injury
SPRAINS AND STRAINS OF WRIST AND HAND	Orthopedic injury
STERNOCLAVICULAR (JOINT) (LIGAMENT) SPRAIN	Orthopedic injury
SUPERF.F.B.FOOT+TOE,WITHOUT MAJOR OPEN WOUND,WITHOUT INFECTION	Orthopedic injury
SUPERF.F.B.OF FINGERS,WITHOUT MAJOR OPEN WOUND,WITHOUT INFECT.	Orthopedic injury
SUPERF.F.B.OF HAND EXC.FINGER(S)ALONE,WITHOUT OPEN WOUND INFECTED	Orthopedic injury
SUPERF.F.B.SHOULDER,UPPER ARM,WITHOUT OPEN WOUND,WITHOUT INFECTION	Orthopedic injury
SUPERFICIAL INJURY OF FINGER(S)	Orthopedic injury
SUPERFICIAL INJURY OF FOOT AND TOE(S)	Orthopedic injury
SUPERFICIAL INJURY OF HIP, THIGH, LEG, AND ANKLE	Orthopedic injury
SUPERFICIAL INJURY OF OTHER, MULTIPLE, AND UNSPECIFIED SITES	Orthopedic injury
SUPERFICIAL.F.B.OF FOOT AND TOE(S)WITHOUT OPEN WOUND,INFECTED	Orthopedic injury
SUPRACONDYLAR FRACTURE OF FEMUR, CLOSED	Orthopedic injury
SUPRACONDYLAR FRACTURE OF HUMERUS, CLOSED	Orthopedic injury
SUPRACONDYLAR FRACTURE OF HUMERUS, OPEN	Orthopedic injury
TEAR OF LATERAL CARTILAGE OR MENISCUS OF KNEE, CURRENT	Orthopedic injury
TEAR OF MEDIAL CARTILAGE OR MENISCUS OF KNEE, CURRENT	Orthopedic injury
TORUS FRACTURE OF FIBULA	Orthopedic injury
TORUS FRACTURE OF FIBULA WITH TIBIA	Orthopedic injury
TORUS FRACTURE OF RADIUS	Orthopedic injury
TORUS FRACTURE OF RADIUS (ALONE)	Orthopedic injury
TORUS FRACTURE OF RADIUS AND ULNA	Orthopedic injury
TORUS FRACTURE OF TIBIA	Orthopedic injury
TORUS FRACTURE OF ULNA (ALONE)	Orthopedic injury
TRAUM.AMPUTATION OF THUMB(COMPLETE,PARTIAL),WITHOUT COMPLIC.	Orthopedic injury
TRAUM.AMPUTATION,ARM,HAND(COMPL.PART.)UNILAT.WITHOUT COMPLIC.	Orthopedic injury
TRAUMATIC AMPUTATION OF LEG(S) (COMPLETE) (PARTIAL)	Orthopedic injury
TRAUMATIC AMPUTATION OF OTHER FINGER(S) (COMPLETE) (PARTIAL)	Orthopedic injury
TRAUMATIC AMPUTATION OF THUMB (COMPLETE) (PARTIAL)	Orthopedic injury
TRAUMATIC AMPUTATION OF TOE(S) (COMPLETE) (PARTIAL)	Orthopedic injury
TRAUMATIC COMPARTMENT SYNDROME	Orthopedic injury
TRIMALLEOLAR FRACTURE, CLOSED	Orthopedic injury
ULNAR COLLATERAL LIGAMENT SPRAIN	Orthopedic injury
UNSP.SUPERF.INJURY HAND(S)EXC.FINGER(S)ALONE,WITHOUT INFECTION	Orthopedic injury
UNSP.SUPERF.INJURY OF ELBOW,FOREARM,WRIST,WITHOUT INFECTION	Orthopedic injury
UNSP.SUPERF.INJURY OF HIP,THIGH,LEG,ANKLE,WITHOUT INFECTION	Orthopedic injury
UNSP.SUPERF.INJURY OF MULTIPLE,UNSP.SITES,WITHOUT INFECTION	Orthopedic injury
UNSP.SUPERFICIAL INJURY OF FOOT AND TOES,WITHOUT INFECTION	Orthopedic injury
UNSP.SUPERFICIAL INJURY OF HIP,THIGH,LEG,AND ANKLE,INFECTED	Orthopedic injury
UNSPEC.SUPERF.INJURY OF HAND(S)EXCEPT FINGER(S)ALONE,INFECTED	Orthopedic injury
UNSPECIFIED FRACTURE OF ANKLE, CLOSED	Orthopedic injury
UNSPECIFIED FRACTURE OF ANKLE, OPEN	Orthopedic injury
UNSPECIFIED SITE OF SPRAIN AND STRAIN	Orthopedic injury
UNSPECIFIED SUPERFICIAL INJURY OF FOOT AND TOES, INFECTED	Orthopedic injury
WRIST SPRAIN	Orthopedic injury
ACCIDENT CAUSED BY EXPLOSIVE MATERIAL	Other
ACCIDENT CAUSED BY FIREWORKS	Other
ACCIDENT CAUSED BY HANDGUN	Other
ACCIDENT CAUSED BY OTHER SPECIFIED FIREARM MISSILE	Other
ACCIDENT CAUSED BY UNSPECIFIED FIREARM MISSILE	Other
ACCIDENTS CAUSED BY KNIVES, SWORDS, AND DAGGERS	Other
ASSAULT BY CUTTING AND PIERCING INSTRUMENT	Other
ASSAULT BY DRUGS AND MEDICINAL SUBSTANCES	Other
ASSAULT BY HANDGUN	Other
ASSAULT BY HUMAN BITE	Other
ASSAULT BY OTHER AND UNSPECIFIED MEANS	Other
ASSAULT BY OTHER SPECIFIED MEANS	Other
ASSAULT BY SHOTGUN	Other
ASSAULT BY STRIKING BY BLUNT OR THROWN OBJECT	Other
ASSAULT BY UNSPECIFIED MEANS	Other
INJURY BY FIREARMS AND EXPLOSIVES, UNDETERMINED WHETHER ACCIDENTALLY OR PURPOSELY INFLICTED	Other
INJURY BY SHOTGUN, UNDETERMINED WHETHER ACCIDENTALLY OR PURPOSELY INFLICTED	Other
LATE EFFECTS OF INJURY PURPOSELY INFLICTED BY OTHER PERSON	Other
OTHER ACCIDENT CAUSED BY STRIKING AGAINST OR BEING STRUCK ACCIDENTALLY BY OBJECTS OR PERSONS	Other
ACCIDENT CAUSED BY DOMESTIC WIRING AND APPLIANCES	Others
ACCIDENT CAUSED BY ELECTRIC CURRENT	Others
ACCIDENT CAUSED BY UNSPECIFIED ELECTRIC CURRENT	Others
ACCIDENT DUE TO CATACLYSMIC STORMS, & FLOODS RESULTING FROM STORM	Others
ACCIDENT DUE TO HURRICANE	Others
ACCIDENT DUE TO UNSP. CATACLYSMIC STORMS & FLOODS FROM STORMS	Others
ACCIDENT TO WATERCRAFT CAUSING OTHER INJURY TO UNSPECIFIED PERSON	Others
ACCIDENTAL DROWNING AND SUBMERSION WHILE ENGAGED IN OTHER SPORT OR RECREATIONAL ACTIVITY WITH DIVING EQUIPMENT	Others
ACCIDENTS CAUSED BY CUTTING & PIERCING INSTRUMENTS/OBJECTS	Others
ACCIDENTS CAUSED BY HYPODERMIC NEEDLE	Others
ACCIDENTS CAUSED BY OTHER SPECIFIED CUTTING AND PIERCING INSTRUMENTS OR OBJECTS	Others
ACCIDENTS CAUSED BY UNSPECIFIED CUTTING AND PIERCING INSTRUMENT OR OBJECT	Others
DROWNING AND NONFATAL SUBMERSION	Others
ELECTROCUTION AND NONFATAL EFFECTS OF ELECTRIC CURRENT	Others
TRAUMATIC SHOCK	Others
*OTHER ROAD VEHICLE ACCIDENTS INJURING OCCUPANT OF ANIMAL- *DRAWN VEHICLE	Traffic accident
*OTHER ROAD VEHICLE ACCIDENTS INJURING RIDER OF ANIMAL	Traffic accident
ACCIDENT INVOLVING ANIMAL BEING RIDDEN	Traffic accident
ACCIDENT INVOLVING ANIMAL BEING RIDDEN INJURING RIDER OF ANIMAL	Traffic accident
ACCIDENTS INVOLVING OTHER VEHICLES, NOT ELSEWHERE CLASSIFIABLE	Traffic accident
ANIMAL-DRAWN VEHICLE ACCIDENT	Traffic accident
ASSAULT BY TRANSPORT VEHICLE	Traffic accident
INJURY BY CRASHING OF MOTOR VEHICLE, UNDETERMINED WHETHER ACCIDENTALLY OR PURPOSELY INFLICTED	Traffic accident
LATE EFFECTS OF MOTOR VEHICLE ACCIDENT	Traffic accident
LATE EFFECTS OF OTHER TRANSPORT ACCIDENT	Traffic accident
MOTOR VEHICLE TRAF.ACCID.OF UNSPECIF.NATURE INJURING MOTORCYCLIST	Traffic accident
MOTOR VEHICLE TRAFF.ACCID.OF UNSPEC.NATURE INJURING PEDAL CYCLIST	Traffic accident
MOTOR VEHICLE TRAFFIC ACCIDENT DUE TO LOSS OF CONTROL, WITHOUT COLLISION ON THE HIGHWAY	Traffic accident
MOTOR VEHICLE TRAFFIC ACCIDENT DUE TO LOSS OF CONTROL, WITHOUT COLLISION ON THE HIGHWAY, INJURING DRIVER OF MOTOR VEHICLE OTHER THAN MOTORCYCLE	Traffic accident
MOTOR VEHICLE TRAFFIC ACCIDENT DUE TO LOSS OF CONTROL, WITHOUT COLLISION ON THE HIGHWAY, INJURING OCCUPANT OF STREETCAR	Traffic accident
MOTOR VEHICLE TRAFFIC ACCIDENT DUE TO LOSS OF CONTROL, WITHOUT COLLISION ON THE HIGHWAY, INJURING OTHER SPECIFIED PERSON	Traffic accident
MOTOR VEHICLE TRAFFIC ACCIDENT DUE TO LOSS OF CONTROL, WITHOUT COLLISION ON THE HIGHWAY, INJURING PASSENGER IN MOTOR VEHICLE OTHER THAN MOTORCYCLE	Traffic accident
MOTOR VEHICLE TRAFFIC ACCIDENT DUE TO LOSS OF CONTROL, WITHOUT COLLISION ON THE HIGHWAY, INJURING PASSENGER ON MOTORCYCLE	Traffic accident
MOTOR VEHICLE TRAFFIC ACCIDENT DUE TO LOSS OF CONTROL, WITHOUT COLLISION ON THE HIGHWAY, INJURING PEDAL CYCLIST	Traffic accident
MOTOR VEHICLE TRAFFIC ACCIDENT DUE TO LOSS OF CONTROL, WITHOUT COLLISION ON THE HIGHWAY, INJURING PEDESTRIAN	Traffic accident
MOTOR VEHICLE TRAFFIC ACCIDENT DUE TO LOSS OF CONTROL, WITHOUT COLLISION ON THE HIGHWAY, INJURING UNSPECIFIED PERSON	Traffic accident
MOTOR VEHICLE TRAFFIC ACCIDENT INVOLVING COLLISION WITH OTHER VEHICLE	Traffic accident
MOTOR VEHICLE TRAFFIC ACCIDENT INVOLVING COLLISION WITH OTHER VEHICLE INJURING DRIVER OF MOTOR VEHICLE OTHER THAN MOTORCYCLE	Traffic accident
MOTOR VEHICLE TRAFFIC ACCIDENT INVOLVING COLLISION WITH OTHER VEHICLE INJURING MOTORCYCLIST	Traffic accident
MOTOR VEHICLE TRAFFIC ACCIDENT INVOLVING COLLISION WITH OTHER VEHICLE INJURING OCCUPANT OF STREETCAR	Traffic accident
MOTOR VEHICLE TRAFFIC ACCIDENT INVOLVING COLLISION WITH OTHER VEHICLE INJURING OTHER SPECIFIED PERSON	Traffic accident
MOTOR VEHICLE TRAFFIC ACCIDENT INVOLVING COLLISION WITH OTHER VEHICLE INJURING PASSENGER IN MOTOR VEHICLE OTHER THAN MOTORCYCLE	Traffic accident
MOTOR VEHICLE TRAFFIC ACCIDENT INVOLVING COLLISION WITH OTHER VEHICLE INJURING PASSENGER ON MOTORCYCLE	Traffic accident
MOTOR VEHICLE TRAFFIC ACCIDENT INVOLVING COLLISION WITH OTHER VEHICLE INJURING PEDAL CYCLIST	Traffic accident
MOTOR VEHICLE TRAFFIC ACCIDENT INVOLVING COLLISION WITH OTHER VEHICLE INJURING PEDESTRIAN	Traffic accident
MOTOR VEHICLE TRAFFIC ACCIDENT INVOLVING COLLISION WITH OTHER VEHICLE INJURING UNSPECIFIED PERSON	Traffic accident
MOTOR VEHICLE TRAFFIC ACCIDENT INVOLVING COLLISION WITH PEDESTRIAN	Traffic accident
MOTOR VEHICLE TRAFFIC ACCIDENT INVOLVING COLLISION WITH PEDESTRIAN INJURING OCCUPANT OF STREETCAR	Traffic accident
MOTOR VEHICLE TRAFFIC ACCIDENT INVOLVING COLLISION WITH PEDESTRIAN INJURING PEDAL CYCLIST	Traffic accident
MOTOR VEHICLE TRAFFIC ACCIDENT INVOLVING COLLISION WITH PEDESTRIAN INJURING PEDESTRIAN	Traffic accident
MOTOR VEHICLE TRAFFIC ACCIDENT INVOLVING COLLISION WITH TRAIN	Traffic accident
MOTOR VEHICLE TRAFFIC ACCIDENT INVOLVING COLLISION WITH TRAIN INJURING PEDAL CYCLIST	Traffic accident
MOTOR VEHICLE TRAFFIC ACCIDENT INVOLVING RE-ENTRANT COLLISION WITH ANOTHER MOTOR VEHICLE	Traffic accident
MOTOR VEHICLE TRAFFIC ACCIDENT INVOLVING RE-ENTRANT COLLISION WITH ANOTHER MOTOR VEHICLE INJURING DRIVER OF MOTOR VEHICLE OTHER THAN MOTORCYCLE	Traffic accident
MOTOR VEHICLE TRAFFIC ACCIDENT INVOLVING RE-ENTRANT COLLISION WITH ANOTHER MOTOR VEHICLE INJURING OTHER SPECIFIED PERSON	Traffic accident
MOTOR VEHICLE TRAFFIC ACCIDENT INVOLVING RE-ENTRANT COLLISION WITH ANOTHER MOTOR VEHICLE INJURING PASSENGER IN MOTOR VEHICLE OTHER THAN MOTORCYCLE	Traffic accident
MOTOR VEHICLE TRAFFIC ACCIDENT OF UNSPECIFIED NATURE	Traffic accident
MOTOR VEHICLE TRAFFIC ACCIDENT OF UNSPECIFIED NATURE INJURING DRIVER OF MOTOR VEHICLE OTHER THAN MOTORCYCLE	Traffic accident
MOTOR VEHICLE TRAFFIC ACCIDENT OF UNSPECIFIED NATURE INJURING OCCUPANT OF STREETCAR	Traffic accident
MOTOR VEHICLE TRAFFIC ACCIDENT OF UNSPECIFIED NATURE INJURING OTHER SPECIFIED PERSON	Traffic accident
MOTOR VEHICLE TRAFFIC ACCIDENT OF UNSPECIFIED NATURE INJURING PASSENGER IN MOTOR VEHICLE OTHER THAN MOTORCYCLE	Traffic accident
MOTOR VEHICLE TRAFFIC ACCIDENT OF UNSPECIFIED NATURE INJURING PEDESTRIAN	Traffic accident
MOTOR VEHICLE TRAFFIC ACCIDENT OF UNSPECIFIED NATURE INJURING RIDER OF ANIMAL; OCCUPANT OF ANIMAL-DRAWN VEHICLE	Traffic accident
MOTOR VEHICLE TRAFFIC ACCIDENT OF UNSPECIFIED NATURE INJURING UNSPECIFIED PERSON	Traffic accident
NONCOLLISION MOTOR VEHICLE TRAFFIC ACCIDENT WHILE BOARDING OR ALIGHTING INJURING PASSENGER IN MOTOR VEHICLE OTHER THAN MOTORCYCLE	Traffic accident
NONTRAFFIC ACCIDENT INVOLVING OTHER OFF-ROAD MOTOR VEHICLE	Traffic accident
NONTRAFFIC ACCIDENT INVOLVING OTHER OFF-ROAD MOTOR VEHICLE INJURING DRIVER OF MOTOR VEHICLE OTHER THAN MOTORCYCLE	Traffic accident
OTHER MOTOR VEHICLE NONTRAFFIC ACCIDENT INVOLVING COLLISION WITH MOVING OBJECT INJURING MOTORCYCLIST	Traffic accident
OTHER MOTOR VEHICLE NONTRAFFIC ACCIDENT OF OTHER AND UNSPECIFIED NATURE	Traffic accident
OTHER MOTOR VEHICLE TRAFFIC ACCIDENT INVOLVING COLLISION ON THE HIGHWAY	Traffic accident
OTHER MOTOR VEHICLE TRAFFIC ACCIDENT INVOLVING COLLISION ON THE HIGHWAY INJURING PEDESTRIAN	Traffic accident
OTHER MOTOR VEHICLE TRAFFIC ACCIDENT INVOLVING COLLISION WITH MOTOR VEHICLE	Traffic accident
OTHER MOTOR VEHICLE TRAFFIC ACCIDENT INVOLVING COLLISION WITH MOTOR VEHICLE INJURING PASSENGER IN MOTOR VEHICLE OTHER THAN MOTORCYCLE	Traffic accident
OTHER MOTOR VEHICLE TRAFFIC ACCIDENT INVOLVING COLLISION WITH MOTOR VEHICLE INJURING UNSPECIFIED PERSON	Traffic accident
OTHER NONCOLLISION MOTOR VEHICLE TRAFFIC ACCIDENT	Traffic accident
OTHER ROAD VEHICLE ACCIDENTS	Traffic accident
OTHER ROAD VEHICLE ACCIDENTS INJURING OCCUPANT OF STREETCAR	Traffic accident
OTHER ROAD VEHICLE ACCIDENTS INJURING OTHER SPECIFIED PERSON	Traffic accident
OTHER ROAD VEHICLE ACCIDENTS INJURING PEDESTRIAN	Traffic accident
PEDAL CYCLE ACCIDENT	Traffic accident
PEDAL CYCLE ACCIDENT INJURING PEDAL CYCLIST	Traffic accident
PEDAL CYCLE ACCIDENT INJURING PEDESTRIAN	Traffic accident
PEDAL CYCLE ACCIDENT INJURING RIDER OF ANIMAL	Traffic accident
PEDAL CYCLE ACCIDENT INJURING UNSPECIFIED PERSON	Traffic accident
RAILWAY ACCIDENT OF UNSPECIFIED NATURE INJURING PEDESTRIAN	Traffic accident
ABRASION OR FRICTION BURN OF TRUNK, INFECTED	Trunk injury
ABRASION OR FRICTION BURN OF TRUNK, WITHOUT INFECTION	Trunk injury
CLOSED FRACTURE OF PUBIS	Trunk injury
CLOSED FRACTURE OF RIB(S)	Trunk injury
CLOSED FRACTURE OF STERNUM	Trunk injury
CLOSED FRACTURE OF THREE RIBS	Trunk injury
CONTUSION OF ABDOMINAL WALL	Trunk injury
CONTUSION OF BREAST	Trunk injury
CONTUSION OF BUTTOCK	Trunk injury
CONTUSION OF CHEST WALL	Trunk injury
CONTUSION OF GENITAL ORGANS	Trunk injury
CONTUSION OF LUNG WITHOUT OPEN WOUND INTO THORAX	Trunk injury
CONTUSION OF TRUNK	Trunk injury
CONTUSION OF UNSPECIFIED PART OF TRUNK	Trunk injury
CRUSHING INJURY OF OTHER SPECIFIED SITES OF TRUNK	Trunk injury
CRUSHING INJURY OF TRUNK	Trunk injury
FLAIL CHEST	Trunk injury
FOREIGN BODY ACCIDENTALLY ENTERING OTHER ORIFICE	Trunk injury
FOREIGN BODY IN ANUS AND RECTUM	Trunk injury
FOREIGN BODY IN GENITOURINARY TRACT	Trunk injury
FOREIGN BODY IN VULVA AND VAGINA	Trunk injury
FRACTURE OF BONES OF TRUNK, CLOSED	Trunk injury
FRACTURE OF CORPUS CAVERNOSUM PENIS	Trunk injury
FRACTURE OF PELVIS	Trunk injury
FRACTURE OF RIB(S), STERNUM, LARYNX, AND TRACHEA	Trunk injury
INJ.TO INTRA-ABDOMINAL ORG.WITHOUT OPEN WOUND INTO CAVITY	Trunk injury
INJURY TO ADRENAL GLAND WITHOUT OPEN WOUND INTO CAVITY	Trunk injury
INJURY TO HEART AND LUNG	Trunk injury
INJURY TO KIDNEY	Trunk injury
INJURY TO LIVER	Trunk injury
INJURY TO LIVER WITHOUT MENTION OF OPEN WOUND INTO CAVITY	Trunk injury
INJURY TO OTHER AND UNSPECIFIED INTRATHORACIC ORGANS	Trunk injury
INJURY TO OTHER INTRA-ABDOMINAL ORGANS	Trunk injury
INJURY TO OTHER NERVE(S)OF TRUNK,EXCL.SHOULDER+PELV.GIRDLES	Trunk injury
INJURY TO PELVIC ORGANS	Trunk injury
INJURY TO SPECIF.PELVIC ORGANS WITHOUT OPEN WOUND INTO CAVITY	Trunk injury
INJURY TO SPLEEN	Trunk injury
INJURY TO SPLEEN WITHOUT MENTION OF OPEN WOUND INTO CAVITY	Trunk injury
INTERNAL INJ.TO ILL-DEFINED ORG.WITHOUT OPEN WOUND INTO CAVITY	Trunk injury
LACERATION OF KIDNEY WITHOUT MENTION OF OPEN WOUND INTO CAVITY	Trunk injury
LACERATION OF LIVER,MODERATE,WITHOUT OPEN WOUND INTO CAVITY	Trunk injury
LUNG INJURY, WITHOUT MENTION OF OPEN WOUND INTO THORAX	Trunk injury
OPEN FRACTURE OF OTHER SPECIFIED PART OF PELVIS	Trunk injury
OPEN FRACTURE OF STERNUM	Trunk injury
OPEN WOUND OF ABDOMINAL WALL, ANTERIOR, COMPLICATED	Trunk injury
OPEN WOUND OF ABDOMINAL WALL, ANTERIOR, WITHOUT COMPLICATION	Trunk injury
OPEN WOUND OF ABDOMINAL WALL, LATERAL, WITHOUT COMPLICATION	Trunk injury
OPEN WOUND OF BREAST, WITHOUT MENTION OF COMPLICATION	Trunk injury
OPEN WOUND OF BUTTOCK	Trunk injury
OPEN WOUND OF BUTTOCK, WITHOUT MENTION OF COMPLICATION	Trunk injury
OPEN WOUND OF CHEST (WALL)	Trunk injury
OPEN WOUND OF CHEST (WALL), COMPLICATED	Trunk injury
OPEN WOUND OF CHEST (WALL), WITHOUT MENTION OF COMPLICATION	Trunk injury
OPEN WOUND OF GENITAL ORGANS(EXTERNAL),INCL.TRAUM.AMPUTATION	Trunk injury
OPEN WOUND OF OTHER AND UNSPECIFIED SITES, EXCEPT LIMBS	Trunk injury
OPEN WOUND OF PENIS, WITHOUT MENTION OF COMPLICATION	Trunk injury
OPEN WOUND OF SCROTUM AND TESTES, WITHOUT COMPLICATION	Trunk injury
OPEN WOUND(S) (MULTIPLE) OF UNSPECIFIED SITE(S), COMPLICATED	Trunk injury
OPEN WOUND(S)(MULTIPLE)OF UNSPECIFIED SITE(S),WITHOUT COMPLIC.	Trunk injury
OPEN WOUND,OTHER AND UNSP.PARTS OF TRUNK,WITHOUT COMPLICATION	Trunk injury
OTHER AND UNSPECIFIED INJURY TO TRUNK	Trunk injury
OTHER INJURY INTO SPLEEN WITHOUT OPEN WOUND INTO CAVITY	Trunk injury
OTHER INJURY OF ABDOMEN	Trunk injury
OTHER INJURY OF CHEST WALL	Trunk injury
OTHER INJURY OF EXTERNAL GENITALS	Trunk injury
OTHER INJURY TO LIVER WITHOUT OPEN WOUND INTO CAVITY	Trunk injury
PNEUMOTHORAX AND AIR LEAK	Trunk injury
SUPERFICIAL INJURY OF TRUNK	Trunk injury
TRAUMATIC PNEUMOTHORAX AND HEMOTHORAX	Trunk injury
TRAUMATIC PNEUMOTHORAX WITH OPEN WOUND INTO THORAX	Trunk injury
UNSP. LACERATION OF LIVER, WITHOUT OPEN WOUND INTO CAVITY	Trunk injury
UNSP.INJURY TO SPLEEN WITHOUT OPEN WOUND INTO CAVITY	Trunk injury
UNSPECIFIED CLOSED FRACTURE OF PELVIS	Trunk injury
UNSPECIFIED INJURY OF HEART WITHOUT OPEN WOUND INTO THORAX	Trunk injury
